# Supplementary material for: N-AS-triggered SPMs are direct regulators of microglia in a model of Alzheimer’s disease
Source: Nat Commun. 2020 May 12;11:2358. doi: 10.1038/s41467-020-16080-4 (PMC7217877; doi:10.1038/s41467-020-16080-4)
Supplement: Supplementary file 13 — Source Data [file 41467_2020_16080_MOESM13_ESM.xlsx]

## Sheet: Figure 1a
Figure 1a
	Cox2	COX2 Control
	uM	pmol	nM/min
	0.2	20	0.350215	0.394953	0.2887
	1	100	0.88777	1.29321	0.919926
	2.5	250	3.68669	2.25857	3.88732
	5	500	5.66426	7.3615	11.7109
	10	1000	14.9551	10.4456	14.2777
	20	2000	30.8476	29.4621	25.1966
	100	10000	52.2806	47.667	52.0024
	200	20000	58.3377	57.8085	65.0435
	Cox2	COX2 S565A
	uM	pmol	nM/min
	0.2	20	0.187341	0.0747964	0.292195
	1	100	0.294292	0.145399	0.37538
	2.5	250	1.18206	1.09189	1.26455
	5	500	4.09213	3.85027	4.56747
	10	1000	6.17105	5.99979	6.81906
	20	2000	11.1377	12.9635	8.90357
	100	10000	19.5449	19.9336	20.1727
	200	20000	28.9854	29.7249	29.8095
	Cox2	COX2 T564A
	uM	pmol	nM/min
	0.2	20	0.195729	0.239768	0.0957674
	1	100	0.250952	0.378875	0.622138
	2.5	250	4.23753	6.95956	5.80196
	5	500	7.23009	6.80787	11.1677
	10	1000	7.37758	8.06892	9.33767
	20	2000	12.382	16.6971	16.9928
	100	10000	28.3765	29.5823	24.9512
	200	20000	37.5869	41.7588	47.0169
	Cox2	COX2 S567A
	uM	pmol	nM/min
	0.2	20	0.843731	0.872392	0.519381
	1	100	1.04575	0.280312	0.820663
	2.5	250	1.4428	5.97532	3.44902
	5	500	8.09199	9.07273	10.4407
	10	1000	12.5546	14.9488	16.7691
	20	2000	10.4995	20.8249	22.8912
	100	10000	37.0312	38.4419	42.174
	200	20000	48.4779	38.7942	47.2902
	Cox2	COX2 N181A
	uM	pmol	nM/min
	0.2	20	0.488623	0.461361	0.240467
	1	100	0.64241	0.891965	0.878683
	2.5	250	0.838838	4.67023	1.77414
	5	500	7.03715	14.5182	5.98022
	10	1000	11.4648	12.1345	6.75754
	20	2000	15.248	14.1086	13.3564
	100	10000	24.7709	29.0189	25.0785
	200	20000	41.872	40.8486	37.213

## Sheet: Figure 1b
Figure 1b
	COX2	+	+	+	+	+
	C14 Acetyl CoA	-	+	-	-	-
	Acetyl-transfer	-	-	C14 Aspirin	SphK1, Sph	C14 N-AS
		67	4766	14332	27867	416508
		85	3817	14859	21777	283195
		83	4565	16445	24097	347557
		87	4620	14504	27791	414691
				14566	21617	285538
				16561	24571	348458
				14595	27827	418276

## Sheet: Figure 1h
Figure 1h
	COX2	COX2 WT	COX2 WT	COX2 S565A	COX2 N181A	COX2 T564A	COX2 S567A
	C14 N-AS	-	+	+	+	+	+
		121	262864	111509	143554	227396	187573
		123	273318	116124	143318	226676	187463
		127	276027	117620	142968	226952	187847
		159	278534	117550	141977	226529	185354
		150	277829	118051	143404	226073	188203
		129	277497	117876	142984	226403	187860

## Sheet: Figure 2c
Figure 2c
	15R-LxA4	Control COX2	Naïve	7797.63	7600.13	7140.99	7326.16	7206.28
			Aspirin	9047.96	8672.38	8679.89	12017	8786.05	9112.59	8734.32
			N-AS	10460.6	9709.13	8768.93	9235.99	8577.96	10535.3
		COX2 S565A	Naïve	6821.08	7212.65	7903.59	7264.17	7305.97	7960.05
			Aspirin	9150.99	8986.22	7776.32	8811.42	9216.35	9050.41
			N-AS	4593.92	7037.27	8226.06	8467.27	8518.27
	RvE1	Control COX2	Naïve	1431.12	1986.1	1953.49	2417.12	1994.63	1961.89	2427.51
			Aspirin	3237.03	3196.43	4589.07	4937.89	3246.64	3210.17
			N-AS	3322.2	4006.77	4517.41	3768.91	4998.35	3336.48	4023.99
		COX2 S565A	Naïve	1870.5	2845.88	1811.74	1194.39	2858.11	1819.52	1199.52
			Aspirin	3219.24	3312.36	4211.76	3281.98	3114.22	3326.6
			N-AS	1751.77	1695.83	1984.56	2632.92	1703.12	1993.09	2644.24
	RvD1	Control COX2	Naïve	385.87	346.21	162.37	387.42	347.6
			Aspirin	529.99	519.44	632.8	532.11	521.52
			N-AS	829.94	668.56	744.28	781.34	739.49	733.66	670.43
		COX2 S565A	Naïve	327.01	379.96	181.77	116.55	294.9	376.52	286.24
			Aspirin	465.61	668.98	626.93	591.63	656.31	339.99	427.4
			N-AS	147.28	357.09	383.18	373.27	420.17	225.36	267.45

## Sheet: Figure 3a
	Neuron	Ab 0mM	0.671252	0.733619	0.686813	0.702435	0.710216	0.694624
		Ab 10mM	0.534948	0.246042	0.478897	0.390495	0.36247	0.434696
	Microglia	Ab 0mM	1.89893	1.93313	1.67494	1.91603	1.80403	1.79548
		Ab 10mM	1.15029	1.36471	1.23684	1.2575	1.30077	1.24717
	Astrocyte	Ab 0mM	0.0671252	0.0733619	0.0686813	0.070244	0.071022	0.069462
		Ab 10mM	0.0534948	0.0246042	0.0578897	0.039049	0.041247	0.04847

## Sheet: Figure 3b
	Neuron	Ab 0mM	1.02213	0.947402	1.09435	0.936119	0.984765	1.02088
		Ab 10mM	0.73736	0.68066	0.779146	0.490205	0.70901	0.729903
	Microglia	Ab 0mM	1.41242	1.50702	1.21582	2.28031	1.45972	1.36142
		Ab 10mM	0.390722	0.425531	0.357452	0.30771	0.408127	0.391492
	Astrocyte	Ab 0mM	0.178466	0.141086	0.037989	0.06317	0.159776	0.089538
		Ab 10mM	0.10546	0.075229	0.083239	0.067179	0.090345	0.079234

## Sheet: Figure 3c
	Neuron	Ab 0mM	0.701404	0.558829	0.93817	0.586469	0.269332	0.704868
		Ab 10mM	0.191046	0.164968	0.097314	0.27368	0.243749	0.257069
	Microglia	Ab 0mM	0.683401	0.946347	0.539347	0.804117	0.689825	0.656253
		Ab 10mM	0.10909	0.147348	0.023539	0.073155	0.066208	0.05168
	Astrocyte	Ab 0mM	0.012182	0.004005	0.024063	0.052581	0.0384478	0.008975
		Ab 10mM	0.033073	0.078305	0.038754	0.050533	0.0717977	0.07636

## Sheet: Figure 3d
		Neuron			Microglia
		Ab 0mM	Ab 10mM		Ab 0mM	Ab 10mM
		2.6389	1.00065		3.81723	3.49273
		3.04449	1.87332		3.07023	3.94437
		3.64963	1.34533		3.69927	3.36627
		2.8417	1.43698		3.87423	2.38639
		3.34706	1.60932		3.44373	3.71855
		3.24566	1.39116		3.38475	3.65532

## Sheet: Figure 3e
		Neuron			Microglia
		Ab 0mM	Ab 10mM		Ab 0mM	Ab 10mM
		0.423011	0.417772		0.702956	0.232709
		0.554317	0.620016		0.756522	0.530137
		0.622182	0.794541		0.702918	0.551377
		0.252235	0.117584		0.746537	0.536025
		0.608192	0.714457		0.700644	0.618534
		0.283382	0.139678		0.799361	0.55567

## Sheet: Figure 3f
		Neuron			Microglia
		Ab 0mM	Ab 10mM		Ab 0mM	Ab 10mM
		0.120343	0.115598		0.172466	0.13602
		0.119355	0.128847		0.164967	0.128019
		0.113264	0.130143		0.127219	0.159968
		0.119849	0.122222		0.129019	0.139972
		0.11631	0.129495		0.146093	0.143994
		0.116557	0.126183		0.128119	0.14997

[truncated: 73 more sheets: Figure 3g, Figure 3h, Figure 3i, Figure 4b, Figure 4c, Figure 4d, Figure 4e, Figure 5a, Figure 5b, Figure 5c, Figure 5d, Figure 5e, Figure 5f, Figure 5g, Figure 6a, Figure 6b, Figure 6c, Figure 6d, Figure 6e, Figure 6f …]
